# Supplementary material for: Identifying A- and P-site locations on ribosome-protected mRNA fragments using Integer Programming
Source: Sci Rep. 2019 Apr 18;9:6256. doi: 10.1038/s41598-019-42348-x (PMC6472398; doi:10.1038/s41598-019-42348-x)
Supplement: Supplementary file 2 — Supplementary File S1 [file 41598_2019_42348_MOESM2_ESM.xlsx]

## Sheet: Most probable offset table
	Fragment Size	Frame 0		Frame 1		Frame 2
	24	15		15/12		18/12
			100%
	25	15		12/15		18
			0.714286				1
	26	15/12		18/15		18/15
	27	15		15		18
			0.75		0.583333		0.5556
	28	15		15		18
			0.8235		0.769231		0.75
	29	15		15/18		18
			0.9333				0.9375
	30	15		18		18
			1		0.75		1
	31	15		18		18
			0.9231		0.8667		0.9375
	32	18/15		18		18
					1		0.9
	33	18		18		18
			1		1		1
	34	18		18		18/21
			1		1

## Sheet: Frame 0
	Frag size	Pooled	Pop	Williams	Jan	Guydosh	Gerashchenko	Weinberg	Young	Nissley1	Nissley2	Gardin1	Gardin2	Lareau1	Lareau2	Lareau3	Nedialkova1	Nedialkova2	Nedialkova3	Total datasets with > 10 genes	Number of consistent datasets	% datasets consistent
Most probable offsets	21	15/6	15/3	NA	NA	NA	NA	NA	NA	NA	NA	NA	NA	15/0	15/3	15/0	NA	NA	NA
	22	15/6	12/9	NA	NA	NA	NA	NA	9/6	NA	NA	NA	NA	15/0	NA	NA	NA	NA	NA
	23	15/9	15/12	NA	NA	0/9	NA	NA	0/9	NA	NA	NA	NA	NA	NA	NA	NA	NA	NA
	24	15	15/0	15/0	15	NA	NA	NA	15/9	NA	NA	NA	NA	NA	NA	NA	NA	NA	NA	4	4 of 4	100%
	25	15	15/12	15/12	15/12	12/0	15/0	12	15/12	NA	NA	NA	NA	NA	NA	NA	NA	NA	NA	7	5 of 7	0.714286
	26	15/12	15/12	15/12	15	12/15	15/0	12/15	12/0	NA	NA	NA	NA	NA	NA	NA	NA	NA	NA
	27	15	15	15	15	0/15	15/0	15	15	12/15	12/0	15	15/18	NA	NA	NA	12/18	NA	NA	12	9 of 12	0.75
	28	15	15	15	15	15	15	15	15	15	15/12	15	15/18	15	15/0	15/6	12/9	12/15	12/3	17	14 of 17	0.823529
	29	15	15	15	15	15	15	15	15	15	15	15	15/18	15/18	0/3	NA	15	15	15	15	14 of 15	0.933333
	30	15	15	15	15	0	15	15	15/6	15/18	15	15	15/18	15/0	0/15	NA	15	15	15/12	15	15 of 15	1
	31	15	15/18	15	15/0	NA	15/18	15/0	15/18	15/18	15/18	15/18	18/15	15/18	NA	NA	15/12	15/12	15	13	12 of 13	0.923077
	32	18/15	18/15	NA	NA	NA	NA	NA	0/15	18/15	18/15	18	18/0	NA	NA	NA	15/18	18/0	15/0
	33	18	18/0	NA	NA	NA	NA	NA	NA	18	18	NA	NA	NA	NA	NA	18/15	18/0	18/0	6	6 of 6	1
	34	18	NA	NA	NA	NA	NA	NA	NA	18	18	NA	NA	NA	NA	NA	NA	NA	NA	2	2 of 2	1
	35	18/0	NA	NA	NA	NA	NA	NA		NA	18/0	NA	NA	NA	NA	NA	NA	NA
	Frag size	Pooled	Pop	Williams	Jan	Guydosh	Gerashchenko	Weinberg	Young	Nissley1	Nissley2	Gardin1	Gardin2	Lareau1	Lareau2	Lareau3	Nedialkova1	Nedialkova2	Nedialkova3
% of genes corresponding to most probable offsets	21	63.64/18.18	33.33/29.17	NA	NA	NA	NA	NA	NA	NA	NA	NA	NA	73.33/7.69(NS, slope = 0.977 pval =0.102)	45.45/36.36	44.44/11.11	NA	NA	NA
	22	30.0/20.0	25.0/18.75	NA	NA	NA	NA	NA	54.55/18.18	NA	NA	NA	NA	52.94/29.41	NA	NA	NA	NA	NA
	23	50.0/20.0	29.17/25.0	NA	NA	35.71/28.57	NA	NA	40.0/20.0	NA	NA	NA	NA	NA	NA	NA	NA	NA	NA
	24	72.73(Significant, slope = 3.142 pval =0.0)	38.46/15.38	50.0/16.67	72.73(Significant, slope = 12.12 pval =nan)	NA	NA	NA	46.67/33.33	NA	NA	NA	NA	NA	NA	NA	NA	NA	NA
	25	80.0(Significant, slope = 0.389 pval =0.0)	63.64/18.18	50.0/40.0	80.0/11.63(NS, slope = 1.971 pval =0.445)	54.55/27.27	71.43/7.14(NS, slope = 8.26 pval =0.07)	71.43	50.0/30.0	NA	NA	NA	NA	NA	NA	NA	NA	NA	NA
	26	63.64/18.18	25.0/16.67	50.0/30.0	80.0(Significant, slope = 7.195 pval =0.015)	45.45/27.27	63.64/9.09	65.0/15.0	40.0/20.0	NA	NA	NA	NA	NA	NA	NA	NA	NA	NA
	27	76	72.15	80	90	23.53/23.53	72.73/8.0(NS, slope = 0.702 pval =0.446)	70	80.0(Significant, slope = 6.018 pval =0.0)	27.27/27.27	40.0/20.0	76.92	47.62/19.05	NA	NA	NA	60.0/20.0	NA	NA
	28	95.25	79.54	91.14	86	75.0(Significant, slope = 2.41 pval =0.0)	79.07	90.32	84.62(Significant, slope = 0.33 pval =0.0)	90.0(Significant, slope = 5.091 pval =0.0)	50.0/20.0	71.43	53.85/23.08	72.73(Significant, slope = 1.14 pval =0.014)	38.46/15.38	53.85/15.38	27.27/18.18	41.67/25.0	41.67/16.67
	29	93.4	75.74	86.67	84.62	74.36(Significant, slope = 0.394 pval =0.0)	70.0	88.14	90.0(Significant, slope = 1.461 pval =0.0)	70	72.73	73.33	70.0/18.18(NS, slope = 0.332 pval =0.165)	41.67/25.0	57.14/14.29	NA	80.0(Significant, slope = 0.862 pval =0.0)	80.0(Significant, slope = 1.007 pval =0.001)	72.73(Significant, slope = 0.634 pval =0.002)
	30	89.09	70.21	90	76.92	70.0(Significant, slope = 4.002 pval =0.028)	70.48(Significant, slope = -0.744 pval =0.0)	86.11	60.0/10.0	72.73/16.67(NS, slope = 0.043 pval =0.879)	81.82	75	66.67/25.0	58.33/16.67	56.25/31.25	NA	76.92(Significant, slope = 0.177 pval =0.022)	100	71.43/10.09(NS, slope = 0.082 pval =0.243)
	31	71.43	43.75/25.0	80.0(Significant, slope = 5.723 pval =0.0)	90.0/17.65(NS, slope = 16.164 pval =0.051)	50.0	36.36/27.27	73.33/9.23(NS	40.0/30.0	50.0/50.0	45.83/37.5	45.45/45.45	50.0/40.0	25.0/25.0	NA	NA	70.0/9.49(NS, slope = -0.075 pval =0.137)	72.73/7.96(NS, slope = -0.056 pval =0.238)	71.05(Significant, slope = 0.227 pval =0.015)
	32	47.37/31.58	31.25/25.0	100		100.0	50.0	33.33	30.0/30.0	54.55/27.27	60.0/20.0	87.5	53.33/20.0	NA	NA	NA	27.27/27.27	40.0/20.0	40.0/20.0
	33	77.78(Significant, slope = -0.185 pval =0.028)	54.55/18.18	NA	NA	NA	NA	NA	NA	70	86.67	NA	NA	NA	NA	NA	50.0/16.67	50.0/16.67	35.71/14.29
	34	84.62(Significant, slope = 0.863 pval =0.0)	NA	NA	NA	NA	NA	NA	NA	90.91(Significant, slope = 8.523 pval =0.002)	90.0(Significant, slope = 0.883 pval =0.0)	NA	NA	NA	NA	NA	33.33	50	100
	35	69.23/7.69	NA	NA	NA	NA	NA	NA	NA	NA	63.64/18.18	NA	NA	NA	NA	NA	100	100
	Frag size	Pooled	Pop	Williams	Jan	Guydosh	Gerashchenko	Weinberg	Young	Nissley1	Nissley2	Gardin1	Gardin2	Lareau1	Lareau2	Lareau3	Nedialkova1	Nedialkova2	Nedialkova3
Number of genes in the dataset for a particular fragment size and frame	21	220	45	0	0	0	0	0	3	0	1	0	0	57	59	41	0	0	0
	22	230	99	1	1	1	0	0	81	1	1	0	0	17	7	5	0	0	0
	23	158	73	5	7	46	0	0	10	0	0	0	0	1	1	1	0	0	0
	24	157	58	22	27	6	0	0	15	1	1	0	0	1	2	0	0	0	0
	25	643	155	147	59	19	43	14	183	4	2	0	0	1	1	2	1	0	0
	26	477	105	95	44	75	45	20	38	3	3	0	0	0	1	0	0	0	0
	27	1092	159	208	119	26	74	114	176	11	10	48	47	1	1	0	10	4	6
	28	4480	1081	2546	1817	118	1346	2925	2805	64	46	251	138	73	56	36	40	28	42
	29	3911	850	1490	912	999	617	2253	594	107	111	487	290	46	38	0	165	140	170
	30	3179	528	814	370	66	234	1261	107	135	197	484	231	49	33	0	442	435	501
	31	2084	276	86	37	2	58	228	131	162	303	277	88	12	1	0	492	465	425
	32	796	70	1	0	1	2	6	10	107	222	40	15	0	0	0	118	93	78
	33	471	39	0	0	0	0	0	2	87	208	4	1	0	0	0	74	59	27
	34	234	1	0	0	0	0	0	2	58	167	1	0	0	0	0	6	4	2
	35	55	0	0	0	0	0	0	0	2	45	0	0	0	0	0	1	1	0

## Sheet: Frame 1
	Frag size	Pooled	Pop	Williams	Jan	Guydosh	Gerashchenko	Weinberg	Young	Nissley1	Nissley2	Gardin1	Gardin2	Lareau1	Lareau2	Lareau3	Nedialkova1	Nedialkova2	Nedialkova3	Total datasets with > 10 genes	Number of consistent datasets	% datasets consistent
Most probable offsets	20	6	NA	NA	NA	NA	NA	NA	NA	NA	NA	NA	NA	NA	NA	NA	NA	NA	NA
	21	9/0	12/15	NA	NA	NA	NA	NA	9/6	NA	NA	NA	NA	NA	NA	NA	NA	NA	NA
	22	6/9	9/6	NA	NA	0/6	NA	NA	NA	NA	NA	NA	NA	NA	NA	NA	NA	NA	NA
	23	18/9	18/9	NA	NA	NA	NA	NA	NA	NA	NA	NA	NA	18	18/0	NA	NA	NA	NA
	24	15/12	15/18	12	12/0	NA	NA	NA	12/15	NA	NA	NA	NA	NA	NA	NA	NA	NA	NA
	25	15/12	12/18	12/15	NA	0/9	NA	NA	12/0	NA	NA	NA	NA	NA	NA	NA	NA	NA	NA
	26	15/12	15/18	15/0	15/0	NA	15/18	NA	12/0	NA	NA	NA	NA	NA	NA	NA	NA	NA	NA
	27	15	18/15	15	15	15/0	15/18	15	15	18/15	12/15	18/15	18/0	15/18	0	NA	NA	NA	NA	12	7 of 12	0.583333
	28	15	18/15	15	15	15	15/0	15	15/12	15/18	15/18	18/15	18/27	0/15	NA	NA	NA	NA	15/9	13	10 of 13	0.769231
	29	15/18	18/12	15	15/0	0/15	15/18	15	15/6	15/18	15/18	18/0	18/0	15/0	NA	NA	15/9	15/18	15/12
	30	18	18	18/15	18/15	0/12	18	15/18	18	18	18	18	18	0/18	0/6	NA	18/15	18/15	12/15	16	12 of 16	0.75
	31	18	18	18	18/0	15/9	18/15	18/0	15/18	18	18	18	18	18/0	NA	NA	18/9	18	18/9	15	13 of 15	0.866667
	32	18	18	18/15	NA	NA	18/0	NA	18/12	18	18	18	18/12	18/0	NA	NA	18/15	18	18	11	11 of 11	1
	33	18	18/6	NA	NA	NA	NA	NA	NA	18	18	18/0	0/3	NA	NA	NA	18	18	18/9	7	7 of 7	1
	34	18	NA	NA	NA	NA	NA	NA	NA	18/15	18	NA	NA	NA	NA	NA	NA	NA	NA	2	2 of 2	1
	35	18/0	NA	NA	NA	NA	NA	NA	NA	NA	18/0	NA	NA	NA	NA	NA	NA	NA	NA
	Frag size	Pooled	Pop	Williams	Jan	Guydosh	Gerashchenko	Weinberg	Young	Nissley1	Nissley2	Gardin1	Gardin2	Lareau1	Lareau2	Lareau3	Nedialkova1	Nedialkova2	Nedialkova3
% of genes corresponding to most probable offsets	20	78.57(Significant, slope = 21.716 pval =0.004)	NA	NA	NA	NA	NA	NA	NA	NA	NA	NA	NA	NA	NA	NA	NA	NA	NA
	21	40.0/20.0	30.0/30.0	NA	NA	NA	NA	NA	38.89/27.78	NA	NA	NA	NA	NA	NA	NA	NA	NA	NA
	22	25.0/25.0	27.27/18.18	NA	NA	50.0/20.0	NA	NA	NA	NA	NA	NA	NA	NA	NA	NA	NA	NA	NA
	23	40.0/30.0	27.27/18.18	NA	NA	NA	NA	NA	NA	NA	NA	NA	NA	72.73(Significant, slope = 29.87 pval =0.032)	25.0/16.67	NA	NA	NA	NA
	24	45.45/36.36	23.08/23.08	86.67(Significant, slope = 27.58 pval =0.027)	60.0/10.0	NA	NA	NA	60.0/40.0	NA	NA	NA	NA	NA	NA	NA	NA	NA	NA
	25	40.0/30.0	36.36/27.27	40.0/30.0	NA	27.27/27.27	NA	NA	38.46/23.08	NA	NA	NA	NA	NA	NA	NA	NA	NA	NA
	26	40.0/30.0	30.0/20.0	50.0/10.0	45.45/18.18	37.5	50.0/30.0	NA	33.33/25.0	NA	NA	NA	NA	NA	NA	NA	NA	NA	NA
	27	70.13	50.0/31.25	90.91	90	40.0/30.0	54.55/36.36	90	70.0(Significant, slope = 0.619 pval =0.0)	53.85/23.08	38.89/22.22	66.67/16.67	76.47/5.88(NS, slope = 13.97 pval =0.248)	60.0/20.0	78.57	NA	NA	NA	NA
	28	73.15	60.0/20.0	90	70.0(Significant, slope = 1.89 pval =0.001)	76.92(Significant, slope = 0.33 pval =0.013)	33.33/25.0	90	50.0/20.0	43.75/28.12	40.0/40.0	76.0/8.16(NS, slope = -1.874 pval =0.312)	68.75/12.5	50.0/18.75	71.43	NA	NA	NA	54.55/18.18
	29	52.38/28.57	63.64/9.09	72.73(Significant, slope = 2.295 pval =0.0)	60.0/10.0	70.0/20.0(NS, slope = 2.224 pval =0.761)	41.67/33.33	72.73	30.0/20.0	40.91/27.27	50.0/37.5	54.55/18.18	66.67/8.33	36.36/27.27	66.67	NA	46.15/15.38	50.0/21.43	40.0/30.0
	30	83.67(Significant, slope = 0.194 pval =0.0)	82.76	60.0/20.0	50.0/20.0	64.71/17.65	71.43(Significant, slope = -0.144 pval =0.001)	36.36/27.27	83.33(Significant, slope = 0.592 pval =0.0)	80.0	75	81.82	81.82(Significant, slope = 4.68 pval =0.0)	23.08/23.08	41.67/16.67	NA	60.0/30.0	60.0/20.0	30.0/30.0
	31	80.33	71.43	80.0(Significant, slope = 6.723 pval =0.0)	52.38/23.81	41.18/17.65	70.59/11.76(NS, slope = 0.8 pval =0.102)	45.45/9.09	45.45/36.36	71.43	71.43	100	80	43.48/13.04	50.0	NA	80.0/10.0(NS, slope = 0.139 pval =0.384)	70.0(Significant, slope = -0.595 pval =0.0)	50.0/12.5
	32	81.54	70	60.0/20.0	NA	NA	60.0/10.0	NA	45.45/27.27	75.0	78.57	90	54.55/18.18	47.37/15.79	100.0	NA	72.73/7.77(NS, slope = -0.141 pval =0.146)	72.73	75.0(Significant, slope = 0.292 pval =0.001)
	33	71.43	60.0/10.0	NA	NA	NA	NA	NA	NA	70	76.92	58.33/25.0	50.0/16.67	NA	NA	NA	70.0(Significant, slope = 0.956 pval =0.0)	70.0(Significant, slope = 0.93 pval =0.003)	54.55/27.27
	34	90.0(Significant, slope = 1.391 pval =0.0)	NA	NA	NA	NA	NA	NA	NA	52.63/26.32	81.82(Significant, slope = 1.828 pval =0.0)	NA	NA	NA	NA	NA	NA	NA	NA
	35	45.45/18.18	NA	NA	NA	NA	NA	NA	NA	NA	26.92/19.23	NA	NA	NA	NA	NA	NA	NA	NA
	Frag size	Pooled	Pop	Williams	Jan	Guydosh	Gerashchenko	Weinberg	Young	Nissley1	Nissley2	Gardin1	Gardin2	Lareau1	Lareau2	Lareau3	Nedialkova1	Nedialkova2	Nedialkova3
Number of genes in the dataset for a particular fragment size and frame	20	50	7	0	0	0	0	0	1	0	0	0	0	3	6	5	0	0	0
	21	129	60	0	0	0	0	0	35	0	0	0	0	2	2	0	0	0	0
	22	115	55	0	0	45	0	0	3	0	0	0	0	4	8	0	0	0	0
	23	107	47	1	0	1	0	0	6	1	3	0	0	35	31	0	0	0	0
	24	352	91	44	18	5	2	0	120	3	4	0	0	2	1	0	0	0	0
	25	251	69	41	8	67	4	0	13	2	0	0	0	0	0	1	0	0	0
	26	241	64	47	23	8	28	5	26	3	5	0	0	0	0	0	0	0	0
	27	2213	255	534	240	57	223	715	735	13	18	41	40	27	14	0	2	1	0
	28	1861	248	281	121	485	132	577	183	32	29	62	53	16	7	0	4	2	11
	29	1504	330	169	75	39	135	278	146	46	46	70	51	22	9	0	57	44	65
	30	3041	876	258	97	17	681	145	1474	187	205	173	71	43	30	0	162	140	165
	31	2251	610	81	21	114	146	51	207	317	494	218	70	23	4	0	311	305	299
	32	1897	279	10	0	8	51	4	21	330	676	104	40	19	1	0	426	404	316
	33	1076	82	0	0	0	2	0	4	218	607	24	12	1	0	0	173	130	78
	34	194	2	0	0	0	0	0	1	53	146	0	0	0	0	0	5	3	3
	35	40	0	0	0	0	0	0	0	1	26	0	0	0	0	0	1	0	0

## Sheet: Frame 2
	Frag size	Pooled	Pop	Williams	Jan	Guydosh	Gerashchenko	Weinberg	Young	Nissley1	Nissley2	Gardin1	Gardin2	Lareau1	Lareau2	Lareau3	Nedialkova1	Nedialkova2	Nedialkova3	Total datasets with genes	Number of consistent datasets	% datasets consistent
Most probable offsets	20	9/12	12/0	NA	NA	NA	NA	NA	9/0	NA	NA	NA	NA	NA	NA	NA	NA	NA	NA
	21	9/18	0/15	NA	NA	0/9	NA	NA	NA	NA	NA	NA	NA	0/18	0/18	0/12	NA	NA	NA
	22	18/6	18/9	NA	NA	NA	NA	NA	NA	NA	NA	NA	NA	18	18/0	NA	NA	NA	NA
	23	18/12	18/15	NA	NA	NA	NA	NA	12/15	NA	NA	NA	NA	18/0	NA	NA	NA	NA	NA
	24	18/12	18/12	18/21	NA	12/9	NA	NA	0/9	NA	NA	NA	NA	NA	NA	NA	NA	NA	NA
	25	18	18	18/15	18/0	NA	NA	NA	18/6	NA	NA	NA	NA	NA	NA	NA	NA	NA	NA	4	4 of 4	1
	26	18/15	18/15	15	18/15	0/12	18	15	15/18	NA	NA	NA	NA	NA	NA	NA	NA	NA	NA
	27	18	18	15/18	18/0	15/12	18/15	15/18	15/18	NA	NA	18	18/21	NA	NA	NA	NA	NA	NA	9	5 of 9	0.555556
	28	18	18	18	18	0/12	18/15	18/15	18/15	18/15	15/18	18	18/0	NA	NA	NA	NA	NA	15/12	12	9 of 12	0.75
	29	18	18	18	18	15/0	18	18	18	18	18	18	18	18/21	18/3	NA	18	18	18/12	16	15 of 16	0.9375
	30	18	18	18	18	18	18	18	18	18	18	18	18	18/15	0/18	NA	18	18	18/15	16	16 of 16	1
	31	18	18	18	18	0/6	18/0	18	18/0	18	18	18	18	18/0	0/18	NA	18	18	18	16	15 of 16	0.9375
	32	18	18	NA	NA	NA	0	18	0/3	18	18	18	18/0	NA	NA	NA	18	18	18/9	10	9 of 10	0.9
	33	18	NA	NA	NA	NA	NA	NA	NA	18	18/0	NA	NA	NA	NA	NA	18/12	18/0	NA	4	4 of 4	1
	34	18/0	NA	NA	NA	NA	NA	NA	NA	NA	18/21	NA	NA	NA	NA	NA	NA	NA	NA
	35	18/21	NA	NA	NA	NA	NA	NA	NA	NA	21/18	NA	NA	NA	NA	NA	NA	NA	NA
				`
	Frag size	Pooled	Pop	Williams	Jan	Guydosh	Gerashchenko	Weinberg	Young	Nissley1	Nissley2	Gardin1	Gardin2	Lareau1	Lareau2	Lareau3	Nedialkova1	Nedialkova2	Nedialkova3
% of genes corresponding to most probable offsets	20	40.0/40.0	60.0/10.0	NA	NA	NA	NA	NA	50.0/30.0	NA	NA	NA	NA	100	50.0	NA	NA	NA	NA
	21	33.33/25.0	28.57/28.57	NA	NA	43.75/25.0	NA	NA	NA	NA	NA	NA	NA	35.71/35.71	46.15/30.77	36.36/36.36	NA	NA	NA
	22	50.0/20.0	35.29/17.65	NA	NA	NA	NA	NA	NA	NA	NA	NA	NA	70	33.33/16.67	NA	NA	NA	NA
	23	63.64/27.27	40.0/30.0	NA	NA	NA	NA	NA	42.86/21.43	NA	NA	NA	NA	58.33/25.0	50.0	NA	NA	NA	NA
	24	40.0/30.0	50.0/33.33	36.36/27.27	NA	45.45/18.18	NA	NA	30.0/20.0	NA	NA	NA	NA	100	100.0	NA	NA	NA	NA
	25	70.0(Significant, slope = 1.297 pval =0.0)	70.0(Significant	50.0/20.0	60.0/20.0	NA	NA	NA	28.0/12.0	NA	NA	NA	NA	100	100.0	NA	NA	NA	NA
	26	58.33/33.33	54.55/27.27	70.0(Significant, slope = 2.916 pval =0.0)	70.0/20.0(NS, slope = 2.101 pval =0.108)	44.44/22.22	90.91(Significant, slope = 8.936 pval =0.011)	81.25	50.0/30.0	NA	NA	NA	NA	50	100.0	NA	NA	NA	NA
	27	91.67(Significant, slope = 0.546 pval =0.0)	81.82(Significant	40.0/40.0	45.45/18.18	63.64/18.18	66.67/25.0	64.29/14.29	33.33/33.33	NA	NA	80	60.0/20.0	100	100.0	NA	NA	NA	NA
	28	87.1(Significant, slope = 0.279 pval =0.0)	72.73	70.0(Significant, slope = 1.153 pval =0.0)	70.0(Significant, slope = 1.395 pval =0.008)	45.45/18.18	66.67/16.67	42.86/21.43	45.45/36.36	58.62/24.14	50.0/50.0	83.33	68.75/12.5	66.67	100.0	NA	NA	NA	31.58/26.32
	29	95.47	75	87.5	88.89	40.0/30.0	77.27	88	75.21(Significant, slope = 0.296 pval =0.0)	70	90	100	100.0	54.55/18.18	40.0/30.0	NA	83.33(Significant, slope = 1.416 pval =0.002)	83.33(Significant, slope = 3.078 pval =0.0)	50.0/20.0
	30	93.82	87.5	90	81.82	70.45(Significant, slope = 0.513 pval =0.0)	72.73	86.11	75.0(Significant, slope = 1.664 pval =0.0)	90	83.33	100	94.12	41.67/16.67	53.85/23.08	NA	72.22(Significant, slope = -0.447 pval =0.0)	85.71	76.92/7.69(NS, slope = 0.169 pval =0.108)
	31	89.81	70	100	90	72.73/9.09(NS, slope = 2.244 pval =0.301)	72.73/9.09(NS, slope = 0.698 pval =0.056)	45.45/9.09	63.64/18.18	94.12	90.91	100	81.82	64.29/7.14	33.33/27.78	NA	88.89	88.89	92.31(Significant, slope = 0.129 pval =0.007)
	32	82.76	70	NA	NA	NA	83.33	80.0(Significant	20.0/20.0	76.92	90	100	40.0/30.0	NA	NA	NA	70	70	70.0/18.18(NS, slope = -0.006 pval =0.97)
	33	70.0(Significant, slope = 0.248 pval =0.04)	NA	NA	NA	NA	NA	NA	NA	71.43(Significant, slope = 9.782 pval =0.009)	75.0/7.41(NS, slope = 0.578 pval =0.053)	NA	NA	NA	NA	NA	41.67/16.67	46.15/15.38	NA
	34	61.54/7.69	NA	NA	NA	NA	NA	NA	NA	NA	46.15/15.38	NA	NA	NA	NA	NA	NA	NA	NA
	35	27.78/27.78	NA	NA	NA	NA	NA	NA	NA	NA	33.33/20.0	NA	NA	NA	NA	NA	NA	NA	NA
	Frag size	Pooled	Pop	Williams	Jan	Guydosh	Gerashchenko	Weinberg	Young	Nissley1	Nissley2	Gardin1	Gardin2	Lareau1	Lareau2	Lareau3	Nedialkova1	Nedialkova2	Nedialkova3
Number of genes in the dataset for a particular fragment size and frame	20	98	57	0	0	0	0	0	10	0	0	0	0	1	2	0	0	0	0
	21	139	41	0	0	16	0	0	3	0	0	0	0	26	35	11	0	0	0
	22	199	48	0	0	1	0	0	4	0	0	0	0	54	46	7	0	0	0
	23	290	95	7	7	0	0	0	85	0	1	0	0	12	2	0	0	0	0
	24	193	72	11	8	49	0	0	10	0	0	0	0	1	1	1	0	0	0
	25	194	55	37	15	0	1	0	25	1	0	0	0	1	1	0	0	0	0
	26	916	175	181	64	18	53	56	249	4	4	0	0	4	2	0	0	0	0
	27	878	161	96	49	130	51	67	49	7	6	49	53	1	1	0	0	0	0
	28	1468	333	182	104	37	107	136	261	29	33	75	59	3	2	0	9	3	19
	29	4474	1437	1993	1284	112	1495	1930	3288	162	140	431	221	83	54	3	119	100	127
	30	3835	1139	962	474	932	605	1370	705	307	396	736	401	47	29	0	404	403	440
	31	3164	643	266	96	66	152	532	102	339	616	585	184	54	18	0	802	805	739
	32	1789	181	8	2	1	12	78	15	275	603	143	54	4	1	0	482	392	247
	33	322	9	0	0	0	0	0	3	65	154	8	8	0	0	0	49	28	8
	34	71	0	0	0	0	0	0	0	5	49	0	0	0	0	0	0	0	0
	35	33	0	0	0	0	0	0	1	0	15	0	0	0	0	0	0	0	0
