# Supplementary material for: Identifying A- and P-site locations on ribosome-protected mRNA fragments using Integer Programming
Source: Sci Rep. 2019 Apr 18;9:6256. doi: 10.1038/s41598-019-42348-x (PMC6472398; doi:10.1038/s41598-019-42348-x)
Supplement: Supplementary file 3 — Supplementary File S2 [file 41598_2019_42348_MOESM3_ESM.xlsx]

## Sheet: (28, 0) with variance=4
								Constant offsets of 15					Constant offsets of 18					Mixed offsets of 12 and 18					Top offsets from experimental data
									Input offsets					Input offsets					Input offsets					Input offsets
Frag size	Frame 0	Frame 1	Frame 2
20	4.32874e-15	3.03011e-14	2.04533e-13					Frag size	Frame 0	Frame 1	Frame 2		Frag size	Frame 0	Frame 1	Frame 2		Frag size	Frame 0	Frame 1	Frame 2		Frag size	Frame 0	Frame 1	Frame 2
21	1.32946e-12	8.30914e-12	4.98549e-11					20	15	15	15		20	18	18	18		20	12	12	12		20	6	6	9
22	2.86665e-10	1.57666e-09	8.27746e-09					21	15	15	15		21	18	18	18		21	12	12	12		21	15	9	9
23	4.13873e-08	1.9659e-07	8.84654e-07					22	15	15	15		22	18	18	18		22	12	12	12		22	15	6	18
24	3.75978e-06	1.50391e-05	5.63967e-05					23	15	15	15		23	18	18	18		23	12	12	12		23	15	18	18
25	0.000197388	0.000641512	0.00192454					24	15	15	15		24	18	18	18		24	12	12	12		24	15	15	12
26	0.00529248	0.0132312	0.0297702					25	15	15	15		25	18	18	18		25	12	12	12		25	15	12	18
27	0.0595404	0.104196	0.156293					26	15	15	15		26	18	18	18		26	12	12	12		26	15	15	18
28	0.195367	0.195367	0.146525					27	15	15	15		27	18	18	18		27	12	12	12		27	15	15	18
29	0.0732626	0.0183156	0					28	15	15	15		28	18	18	18		28	18	18	18		28	15	15	18
30	0	0	0					29	15	15	15		29	18	18	18		29	18	18	18		29	15	15	18
31	0	0	0					30	15	15	15		30	18	18	18		30	18	18	18		30	15	18	18
32	0	0	0					31	15	15	15		31	18	18	18		31	18	18	18		31	15	18	18
33	0	0	0					32	15	15	15		32	18	18	18		32	18	18	18		32	15	18	18
34	0	0	0					33	15	15	15		33	18	18	18		33	18	18	18		33	18	18	18
35	0	0	0					34	15	15	15		34	18	18	18		34	18	18	18		34	18	18	18
								35	15	15	15		35	18	18	18		35	18	18	18		35	18	18	18
									Offsets from IP method					Offsets from IP method					Offsets from IP method					Offsets from IP method
								Frag size	Frame 0	Frame 1	Frame 2		Frag size	Frame 0	Frame 1	Frame 2		Frag size	Frame 0	Frame 1	Frame 2		Frag size	Frame 0	Frame 1	Frame 2
								20					20					20					20
								21					21					21					21
								22					22					22					22
								23					23					23					23
								24					24					24					24
								25	15	15	15		25	18/15	18	18		25	12	12	12		25	15/12	12	18
								26	15	15	15		26	18	18	18		26	12	12	12		26	15	15	18
								27	15	15	15		27	18	18	18		27	12	12	12		27	15	15	18
								28	15	15	15		28	18	18	18		28	18	18	18		28	15	15	18
								29	15	15			29	18	18			29	18	18			29	15	15
								30					30					30					30
								31					31					31					31
								32					32					32					32
								33					33					33					33
								34					34					34					34
								35					35					35					35
								Number of genes meeting filtering criteria					Number of genes meeting filtering criteria					Number of genes meeting filtering criteria					Number of genes meeting filtering criteria
								Frag size	Frame 0	Frame 1	Frame 2		Frag size	Frame 0	Frame 1	Frame 2		Frag size	Frame 0	Frame 1	Frame 2		Frag size	Frame 0	Frame 1	Frame 2
								20	0	0	0		20	0	0	0		20	0	0	0		20	0	0	0
								21	0	0	0		21	0	0	0		21	0	0	0		21	0	0	0
								22	0	0	0		22	0	0	0		22	0	0	0		22	0	0	0
								23	0	0	0		23	0	0	0		23	0	0	0		23	0	0	0
								24	0	0	0		24	0	0	0		24	0	0	1		24	0	0	1
								25	24	62	195		25	25	59	189		25	23	62	198		25	22	62	198
								26	597	1298	2324		26	600	1301	2316		26	602	1296	2315		26	604	1297	2321
								27	3331	4018	4385		27	3344	4026	4379		27	3350	4023	4384		27	3350	4021	4383
								28	4472	4470	4338		28	4469	4472	4344		28	4468	4472	4345		28	4473	4470	4334
								29	3630	1654	0		29	3632	1655	0		29	3621	1652	0		29	3639	1654	0
								30	0	0	0		30	0	0	0		30	0	0	0		30	0	0	0
								31	0	0	0		31	0	0	0		31	0	0	0		31	0	0	0
								32	0	0	0		32	0	0	0		32	0	0	0		32	0	0	0
								33	0	0	0		33	0	0	0		33	0	0	0		33	0	0	0
								34	0	0	0		34	0	0	0		34	0	0	0		34	0	0	0
								35	0	0	0		35	0	0	0		35	0	0	0		35	0	0	0
								Number of reads in each (S, F)					Number of reads in each (S, F)					Number of reads in each (S, F)					Number of reads in each (S, F)
								Frag size	Frame 0	Frame 1	Frame 2		Frag size	Frame 0	Frame 1	Frame 2		Frag size	Frame 0	Frame 1	Frame 2		Frag size	Frame 0	Frame 1	Frame 2
								20	0	0	0		20	0	0	0		20	0	0	0		20	0	0	0
								21	0	0	0		21	0	0	0		21	0	0	0		21	0	0	0
								22	0	0	0		22	0	0	0		22	0	0	0		22	0	0	0
								23	0	0	0		23	0	0	0		23	0	0	0		23	0	0	0
								24	0	0	0		24	0	0	0		24	0	0	160		24	0	0	157
								25	8521	46536	214209		25	9074	45867	211017		25	8379	47259	213968		25	8355	46457	214011
								26	832404	2504244	6324169		26	830293	2508744	6316779		26	833025	2507963	6314826		26	831535	2506323	6320336
								27	13457175	24151095	36523106		27	13463591	24145265	36519484		27	13469172	24146185	36521143		27	13473907	24155686	36521912
								28	45717964	45718449	34207601		28	45715606	45723660	34215672		28	45715825	45714480	34213464		28	45712464	45720505	34196281
								29	16760760	3641976	0		29	16764722	3644072	0		29	16762759	3637275	0		29	16777172	3645017	0
								30	0	0	0		30	0	0	0		30	0	0	0		30	0	0	0
								31	0	0	0		31	0	0	0		31	0	0	0		31	0	0	0
								32	0	0	0		32	0	0	0		32	0	0	0		32	0	0	0
								33	0	0	0		33	0	0	0		33	0	0	0		33	0	0	0
								34	0	0	0		34	0	0	0		34	0	0	0		34	0	0	0
								35	0	0	0		35	0	0	0		35	0	0	0		35	0	0	0

## Sheet: (28, 0) with variance=8
								Constant offsets of 15					Constant offsets of 18					Mixed offsets of 12 and 18					Top offsets from experimental data
									Input offsets					Input offsets					Input offsets					Input offsets
Frag size	Frame 0	Frame 1	Frame 2
20	1.01007e-10	4.04028e-10	1.56561e-09					Frag size	Frame 0	Frame 1	Frame 2		Frag size	Frame 0	Frame 1	Frame 2		Frag size	Frame 0	Frame 1	Frame 2		Frag size	Frame 0	Frame 1	Frame 2
21	5.87104e-09	2.12825e-08	7.44888e-08					20	15	15	15		20	18	18	18		20	12	12	12		20	6	6	9
22	2.514e-07	8.17049e-07	2.55328e-06					21	15	15	15		21	18	18	18		21	12	12	12		21	15	9	9
23	7.65984e-06	2.2022e-05	6.05606e-05					22	15	15	15		22	18	18	18		22	12	12	12		22	15	6	18
24	0.000158971	0.000397429	0.000943893					23	15	15	15		23	18	18	18		23	12	12	12		23	15	18	18
25	0.00212376	0.00451299	0.00902598					24	15	15	15		24	18	18	18		24	12	12	12		24	15	15	12
26	0.0169237	0.0296165	0.0481268					25	15	15	15		25	18	18	18		25	12	12	12		25	15	12	18
27	0.0721902	0.0992615	0.124077					26	15	15	15		26	18	18	18		26	12	12	12		26	15	15	18
28	0.139587	0.139587	0.122138					27	15	15	15		27	18	18	18		27	12	12	12		27	15	15	18
29	0.0916037	0.0572523	0.0286261					28	15	15	15		28	18	18	18		28	18	18	18		28	15	15	18
30	0.0107348	0.0026837	0.000335463					29	15	15	15		29	18	18	18		29	18	18	18		29	15	15	18
31	3.1251e-11	0	0					30	15	15	15		30	18	18	18		30	18	18	18		30	15	18	18
32	0	0	0					31	15	15	15		31	18	18	18		31	18	18	18		31	15	18	18
33	0	0	0					32	15	15	15		32	18	18	18		32	18	18	18		32	15	18	18
34	0	0	0					33	15	15	15		33	18	18	18		33	18	18	18		33	18	18	18
35	0	0	0					34	15	15	15		34	18	18	18		34	18	18	18		34	18	18	18
								35	15	15	15		35	18	18	18		35	18	18	18		35	18	18	18
									Offsets from IP method					Offsets from IP method					Offsets from IP method					Offsets from IP method
								Frag size	Frame 0	Frame 1	Frame 2		Frag size	Frame 0	Frame 1	Frame 2		Frag size	Frame 0	Frame 1	Frame 2		Frag size	Frame 0	Frame 1	Frame 2
								20					20					20					20
								21					21					21					21
								22					22					22					22
								23					23					23					23
								24	12/15	15	15		24	18	18	18		24	12	12	12		24	15	15	12
								25	15	15	15		25	18	18	18		25	12	12	12		25	15	12	18
								26	15	15	15		26	18	18	18		26	12	12	12		26	15	15	18
								27	15	15	15		27	18	18	18		27	12	12	12		27	15	15	18
								28	15	15	15		28	18	18	18		28	18	18	18		28	15	15	18
								29	15	15	15		29	18	18	18		29	18	18	18		29	15	15	18
								30	15	15	15		30	18	18	18/15		30	18	18	18		30	15	18	18/15
								31					31					31					31
								32					32					32					32
								33					33					33					33
								34					34					34					34
								35					35					35					35
								Number of genes meeting filtering criteria					Number of genes meeting filtering criteria					Number of genes meeting filtering criteria					Number of genes meeting filtering criteria
								Frag size	Frame 0	Frame 1	Frame 2		Frag size	Frame 0	Frame 1	Frame 2		Frag size	Frame 0	Frame 1	Frame 2		Frag size	Frame 0	Frame 1	Frame 2
								20	0	0	0		20	0	0	0		20	0	0	0		20	0	0	0
								21	0	0	0		21	0	0	0		21	0	0	0		21	0	0	0
								22	0	0	0		22	0	0	0		22	0	0	0		22	0	0	0
								23	0	0	1		23	0	0	1		23	0	0	2		23	0	0	1
								24	14	48	86		24	13	48	88		24	12	49	86		24	11	49	85
								25	219	501	969		25	216	487	976		25	218	496	978		25	217	502	971
								26	1556	2304	3021		26	1554	2317	3022		26	1557	2309	3026		26	1559	2308	3023
								27	3620	3961	4193		27	3610	3970	4193		27	3601	3967	4183		27	3612	3981	4199
								28	4294	4305	4176		28	4302	4298	4172		28	4296	4292	4185		28	4299	4290	4180
								29	3880	3286	2263		29	3892	3298	2260		29	3890	3300	2259		29	3890	3298	2261
								30	1108	288	44		30	1100	284	45		30	1111	281	44		30	1117	289	44
								31	0	0	0		31	0	0	0		31	0	0	0		31	0	0	0
								32	0	0	0		32	0	0	0		32	0	0	0		32	0	0	0
								33	0	0	0		33	0	0	0		33	0	0	0		33	0	0	0
								34	0	0	0		34	0	0	0		34	0	0	0		34	0	0	0
								35	0	0	0		35	0	0	0		35	0	0	0		35	0	0	0
								Number of reads in each (S, F)					Number of reads in each (S, F)					Number of reads in each (S, F)					Number of reads in each (S, F)
								Frag size	Frame 0	Frame 1	Frame 2		Frag size	Frame 0	Frame 1	Frame 2		Frag size	Frame 0	Frame 1	Frame 2		Frag size	Frame 0	Frame 1	Frame 2
								20	0	0	0		20	0	0	0		20	0	0	0		20	0	0	0
								21	0	0	0		21	0	0	0		21	0	0	0		21	0	0	0
								22	0	0	0		22	0	0	0		22	0	0	0		22	0	0	0
								23	0	0	169		23	0	0	173		23	0	0	559		23	0	0	171
								24	5320	25835	75173		24	5372	25934	76713		24	5085	25882	75678		24	4949	25769	76229
								25	245330	674123	1602161		25	245924	670692	1602765		25	247391	673023	1599596		25	244593	674898	1600042
								26	3319941	6280924	10705995		26	3321336	6286793	10702256		26	3323939	6281711	10710092		26	3326087	6282538	10713528
								27	16508072	22958908	28877148		27	16511561	22972101	28871355		27	16506213	22972586	28865371		27	16513819	22970210	28884102
								28	32558179	32569229	28415386		28	32555858	32563268	28415300		28	32550794	32556158	28421115		28	32556493	32557183	28411697
								29	21143041	12917396	6054503		29	21153387	12920637	6049502		29	21143661	12921631	6053528		29	21147821	12924610	6047380
								30	1971284	339157	21077		30	1969754	336696	21014		30	1973068	336301	21094		30	1975192	339071	21089
								31	0	0	0		31	0	0	0		31	0	0	0		31	0	0	0
								32	0	0	0		32	0	0	0		32	0	0	0		32	0	0	0
								33	0	0	0		33	0	0	0		33	0	0	0		33	0	0	0
								34	0	0	0		34	0	0	0		34	0	0	0		34	0	0	0
								35	0	0	0		35	0	0	0		35	0	0	0		35	0	0	0

## Sheet: (28, 0) with variance=16
								Constant offsets of 15					Constant offsets of 18					Mixed offsets of 12 and 18					Top offsets from experimental data
									Input offsets					Input offsets					Input offsets					Input offsets
Frag size	Frame 0	Frame 1	Frame 2
20	2.01578e-07	5.03944e-07	1.22836e-06					Frag size	Frame 0	Frame 1	Frame 2		Frag size	Frame 0	Frame 1	Frame 2		Frag size	Frame 0	Frame 1	Frame 2		Frag size	Frame 0	Frame 1	Frame 2
21	2.91737e-06	6.74641e-06	1.51794e-05					20	15	15	15		20	18	18	18		20	12	12	12		20	6	6	9
22	3.3205e-05	7.05606e-05	0.000145531					21	15	15	15		21	18	18	18		21	12	12	12		21	15	9	9
23	0.000291062	0.000563933	0.00105737					22	15	15	15		22	18	18	18		22	12	12	12		22	15	6	18
24	0.00191649	0.00335386	0.00565964					23	15	15	15		23	18	18	18		23	12	12	12		23	15	18	18
25	0.00919692	0.0143702	0.0215553					24	15	15	15		24	18	18	18		24	12	12	12		24	15	15	12
26	0.0309857	0.0426053	0.0559195					25	15	15	15		25	18	18	18		25	12	12	12		25	15	12	18
27	0.0698994	0.0830055	0.0933812					26	15	15	15		26	18	18	18		26	12	12	12		26	15	15	18
28	0.0992175	0.0992175	0.0930164					27	15	15	15		27	18	18	18		27	12	12	12		27	15	15	18
29	0.0813894	0.0661289	0.0495967					28	15	15	15		28	18	18	18		28	18	18	18		28	15	15	18
30	0.0340977	0.0213111	0.0119875					29	15	15	15		29	18	18	18		29	18	18	18		29	15	15	18
31	0.00599374	0.00262226	0.000983347					30	15	15	15		30	18	18	18		30	18	18	18		30	15	18	18
32	0.000307296	7.6824e-05	1.44045e-05					31	15	15	15		31	18	18	18		31	18	18	18		31	15	18	18
33	1.80056e-06	1.12535e-07	6.30176e-08					32	15	15	15		32	18	18	18		32	18	18	18		32	15	18	18
34	6.30176e-08	0	0					33	15	15	15		33	18	18	18		33	18	18	18		33	18	18	18
35	0	0	0					34	15	15	15		34	18	18	18		34	18	18	18		34	18	18	18
								35	15	15	15		35	18	18	18		35	18	18	18		35	18	18	18
									Offsets from IP method					Offsets from IP method					Offsets from IP method					Offsets from IP method
								Frag size	Frame 0	Frame 1	Frame 2		Frag size	Frame 0	Frame 1	Frame 2		Frag size	Frame 0	Frame 1	Frame 2		Frag size	Frame 0	Frame 1	Frame 2
								20					20					20					20
								21					21					21					21
								22			15/12		22			18		22			9/12		22			18
								23	15	15	15		23	18	18	18		23	12	12	12		23	15	18	18
								24	15	15	15		24	18	18	18		24	12	12	12		24	15	15	12
								25	15	15	15		25	18	18	18		25	12	12	12		25	15	12	18
								26	15	15	15		26	18	18	18		26	12	12	12		26	15	15	18
								27	15	15	15		27	18	18	18		27	12	12	12		27	15	15	18
								28	15	15	15		28	18	18	18		28	18	18	18		28	15	15	18
								29	15	15	15		29	18	18	18		29	18	18	18		29	15	15	18
								30	15	15	15		30	18	18	18		30	18	18	18		30	15	18	18
								31	15	15	15		31	18	18	18		31	18	18	18		31	15	18	18
								32	15				32	18				32	18				32	15
								33					33					33					33
								34					34					34					34
								35					35					35					35
								Number of genes meeting filtering criteria					Number of genes meeting filtering criteria					Number of genes meeting filtering criteria					Number of genes meeting filtering criteria
								Frag size	Frame 0	Frame 1	Frame 2		Frag size	Frame 0	Frame 1	Frame 2		Frag size	Frame 0	Frame 1	Frame 2		Frag size	Frame 0	Frame 1	Frame 2
								20	0	0	0		20	0	0	0		20	0	0	0		20	0	0	0
								21	0	0	0		21	0	0	0		21	0	0	0		21	0	0	0
								22	0	2	10		22	0	2	10		22	0	2	11		22	0	2	11
								23	42	57	101		23	41	57	105		23	41	55	100		23	42	56	100
								24	194	375	637		24	197	371	642		24	196	371	639		24	192	376	639
								25	985	1362	1879		25	983	1385	1865		25	985	1386	1861		25	990	1381	1861
								26	2379	2840	3267		26	2393	2837	3271		26	2383	2843	3270		26	2374	2837	3267
								27	3558	3783	3917		27	3567	3784	3908		27	3562	3782	3902		27	3555	3783	3910
								28	3962	3979	3898		28	3969	3972	3899		28	3969	3969	3904		28	3975	3988	3898
								29	3751	3492	3078		29	3742	3500	3083		29	3771	3486	3068		29	3760	3500	3057
								30	2509	1842	1211		30	2497	1844	1204		30	2506	1831	1209		30	2510	1836	1218
								31	665	277	91		31	665	277	96		31	662	281	87		31	676	269	90
								32	42	3	0		32	42	3	0		32	44	3	0		32	42	3	0
								33	0	0	0		33	0	0	0		33	0	0	0		33	0	0	0
								34	0	0	0		34	0	0	0		34	0	0	0		34	0	0	0
								35	0	0	0		35	0	0	0		35	0	0	0		35	0	0	0
								Number of reads in each (S, F)					Number of reads in each (S, F)					Number of reads in each (S, F)					Number of reads in each (S, F)
								Frag size	Frame 0	Frame 1	Frame 2		Frag size	Frame 0	Frame 1	Frame 2		Frag size	Frame 0	Frame 1	Frame 2		Frag size	Frame 0	Frame 1	Frame 2
								20	0	0	0		20	0	0	0		20	0	0	0		20	0	0	0
								21	0	0	0		21	0	0	0		21	0	0	0		21	0	0	0
								22	0	593	4375		22	0	592	4477		22	0	631	4601		22	0	610	4599
								23	17608	39408	88805		23	16337	40028	91594		23	16378	39250	89696		23	17520	39120	89361
								24	210664	461216	901926		24	214114	459973	904543		24	213325	461241	905037		24	211453	461356	904598
								25	1636434	2750602	4397204		25	1635190	2761013	4393523		25	1634681	2762938	4390337		25	1641675	2760053	4387918
								26	6613989	9386527	12599826		26	6614814	9383626	12601963		26	6610765	9388083	12596946		26	6610694	9384506	12604351
								27	15951747	19104798	21573233		27	15954699	19096471	21560365		27	15955340	19104666	21559027		27	15940744	19108090	21569633
								28	22947648	22970091	21475165		28	22953777	22964485	21481206		28	22955679	22952776	21480514		28	22957343	22962629	21475986
								29	18704254	15047272	11063244		29	18712921	15044929	11071569		29	18724405	15051597	11057274		29	18712968	15051337	11055900
								30	7345332	4332320	2240047		30	7344616	4326556	2239933		30	7344517	4323900	2242904		30	7346101	4328181	2240819
								31	967268	327269	79835		31	965737	327996	81534		31	966044	328688	80431		31	970734	325075	80880
								32	18820	1235	0		32	18416	1196	0		32	18897	1172	0		32	18439	1206	0
								33	0	0	0		33	0	0	0		33	0	0	0		33	0	0	0
								34	0	0	0		34	0	0	0		34	0	0	0		34	0	0	0
								35	0	0	0		35	0	0	0		35	0	0	0		35	0	0	0

## Sheet: (28, 0) with variance=24
								Constant offsets of 15					Constant offsets of 18					Mixed offsets of 12 and 18					Top offsets from experimental data
									Input offsets					Input offsets					Input offsets					Input offsets
Frag size	Frame 0	Frame 1	Frame 2
20	5.40958e-06	1.08192e-05	2.11875e-05					Frag size	Frame 0	Frame 1	Frame 2		Frag size	Frame 0	Frame 1	Frame 2		Frag size	Frame 0	Frame 1	Frame 2		Frag size	Frame 0	Frame 1	Frame 2
21	4.06094e-05	7.61426e-05	0.000139595					20	15	15	15		20	18	18	18		20	12	12	12		20	6	6	9
22	0.000250107	0.000437688	0.000747717					21	15	15	15		21	18	18	18		21	12	12	12		21	15	9	9
23	0.00124619	0.00202507	0.00320635					22	15	15	15		22	18	18	18		22	12	12	12		22	15	6	18
24	0.00494313	0.00741469	0.0108131					23	15	15	15		23	18	18	18		23	12	12	12		23	15	18	18
25	0.0153186	0.021063	0.028084					24	15	15	15		24	18	18	18		24	12	12	12		24	15	15	12
26	0.0362752	0.045344	0.0547906					25	15	15	15		25	18	18	18		25	12	12	12		25	15	12	18
27	0.0639224	0.0719127	0.0779054					26	15	15	15		26	18	18	18		26	12	12	12		26	15	15	18
28	0.0811515	0.0811515	0.0777702					27	15	15	15		27	18	18	18		27	12	12	12		27	15	15	18
29	0.0712893	0.0623782	0.0519818					28	15	15	15		28	18	18	18		28	18	18	18		28	15	15	18
30	0.0411523	0.0308642	0.0218621					29	15	15	15		29	18	18	18		29	18	18	18		29	15	15	18
31	0.0145748	0.00910923	0.00531372					30	15	15	15		30	18	18	18		30	18	18	18		30	15	18	18
32	0.00287826	0.00143913	0.000659602					31	15	15	15		31	18	18	18		31	18	18	18		31	15	18	18
33	0.000274834	0.000103063	3.43543e-05					32	15	15	15		32	18	18	18		32	18	18	18		32	15	18	18
34	1.002e-05	2.505e-06	1.7766e-06					33	15	15	15		33	18	18	18		33	18	18	18		33	18	18	18
35	1.3417e-06	1.2656e-06	1.25563e-06					34	15	15	15		34	18	18	18		34	18	18	18		34	18	18	18
								35	15	15	15		35	18	18	18		35	18	18	18		35	18	18	18
									Offsets from IP method					Offsets from IP method					Offsets from IP method					Offsets from IP method
								Frag size	Frame 0	Frame 1	Frame 2		Frag size	Frame 0	Frame 1	Frame 2		Frag size	Frame 0	Frame 1	Frame 2		Frag size	Frame 0	Frame 1	Frame 2
								20					20					20					20
								21			15		21					21					21
								22	15	15	15		22	18	18	18		22	12	12	12		22	15	6	18
								23	15	15	15		23	18	18	18		23	12	12	12		23	15	18	18
								24	15	15	15		24	18	18	18		24	12	12	12		24	15	15	12
								25	15	15	15		25	18	18	18		25	12	12	12		25	15	12	18
								26	15	15	15		26	18	18	18		26	12	12	12		26	15	15	18
								27	15	15	15		27	18	18	18		27	12	12	12		27	15	15	18
								28	15	15	15		28	18	18	18		28	18	18	18		28	15	15	18
								29	15	15	15		29	18	18	18		29	18	18	18		29	15	15	18
								30	15	15	15		30	18	18	18		30	18	18	18		30	15	18	18
								31	15	15	15		31	18	18	18		31	18	18	18		31	15	18	18
								32	15	15	15		32	18	18	18		32	18	18	18		32	15	18	18
								33	15				33	18				33	18				33	15/18
								34					34					34					34
								35					35					35					35
								Number of genes meeting filtering criteria					Number of genes meeting filtering criteria					Number of genes meeting filtering criteria					Number of genes meeting filtering criteria
								Frag size	Frame 0	Frame 1	Frame 2		Frag size	Frame 0	Frame 1	Frame 2		Frag size	Frame 0	Frame 1	Frame 2		Frag size	Frame 0	Frame 1	Frame 2
								20	0	0	0		20	0	0	0		20	0	0	0		20	0	0	0
								21	0	3	10		21	0	3	9		21	0	3	9		21	0	4	9
								22	35	49	75		22	34	49	71		22	34	49	70		22	35	50	71
								23	118	203	358		23	119	204	359		23	122	203	360		23	121	207	362
								24	560	829	1126		24	545	827	1123		24	555	833	1120		24	554	836	1127
								25	1448	1835	2238		25	1444	1820	2225		25	1444	1842	2232		25	1450	1841	2228
								26	2611	2935	3228		26	2605	2926	3235		26	2608	2928	3222		26	2605	2920	3232
								27	3445	3607	3704		27	3432	3603	3702		27	3439	3604	3710		27	3438	3606	3706
								28	3745	3758	3705		28	3747	3755	3705		28	3750	3747	3702		28	3747	3757	3706
								29	3588	3420	3145		29	3587	3415	3150		29	3588	3417	3153		29	3591	3405	3153
								30	2775	2361	1876		30	2770	2359	1877		30	2769	2353	1869		30	2773	2379	1873
								31	1384	981	592		31	1402	979	596		31	1383	976	589		31	1390	965	589
								32	313	150	61		32	313	149	63		32	314	144	63		32	303	143	62
								33	36	6	0		33	37	6	0		33	38	7	0		33	41	6	0
								34	0	0	0		34	0	0	0		34	0	0	0		34	0	0	0
								35	0	0	0		35	0	0	0		35	0	0	0		35	0	0	0
								Number of reads in each (S, F)					Number of reads in each (S, F)					Number of reads in each (S, F)					Number of reads in each (S, F)
								Frag size	Frame 0	Frame 1	Frame 2		Frag size	Frame 0	Frame 1	Frame 2		Frag size	Frame 0	Frame 1	Frame 2		Frag size	Frame 0	Frame 1	Frame 2
								20	0	0	0		20	0	0	0		20	0	0	0		20	0	0	0
								21	0	1201	4107		21	0	1174	4150		21	0	1165	4069		21	0	1329	3995
								22	13162	29015	57061		22	13573	28711	56893		22	12910	28559	56497		22	13233	29142	56965
								23	111395	227804	435439		23	112443	228935	434756		23	112701	228997	435005		23	112923	228840	435402
								24	763036	1263880	1990801		24	756957	1264422	1987977		24	758463	1267439	1988208		24	760224	1266799	1990998
								25	2965386	4275522	5929387		25	2966749	4263974	5918874		25	2968008	4283816	5920813		25	2966563	4284030	5924949
								26	7866751	10043347	12322300		26	7864579	10040576	12324304		26	7873233	10034083	12319112		26	7868727	10033766	12322204
								27	14525705	16441694	17876321		27	14507749	16440033	17885153		27	14520561	16442123	17876865		27	14515497	16445769	17884427
								28	18652535	18659418	17849249		28	18664116	18656098	17851418		28	18654103	18650888	17842399		28	18653957	18655583	17849817
								29	16289142	14155370	11639726		29	16285124	14151473	11647070		29	16279143	14149376	11639892		29	16286529	14137260	11644665
								30	9027359	6574076	4455808		30	9027235	6571130	4458857		30	9029871	6572571	4459295		30	9033288	6581186	4459379
								31	2802722	1618167	835181		31	2805817	1618634	835030		31	2797613	1617974	831707		31	2804651	1613468	831699
								32	374125	145761	48368		32	373106	144358	48230		32	374588	142573	48459		32	370500	142681	48149
								33	14844	2515	0		33	15087	2481	0		33	15258	2793	0		33	15693	2551	0
								34	0	0	0		34	0	0	0		34	0	0	0		34	0	0	0
								35	0	0	0		35	0	0	0		35	0	0	0		35	0	0	0

## Sheet: (28, 0) with variance=48
								Constant offsets of 15					Constant offsets of 18					Mixed offsets of 12 and 18					Top offsets from experimental data
									Input offsets					Input offsets					Input offsets					Input offsets
Frag size	Frame 0	Frame 1	Frame 2
20	0.000391137	0.000578557	0.00084373					Frag size	Frame 0	Frame 1	Frame 2		Frag size	Frame 0	Frame 1	Frame 2		Frag size	Frame 0	Frame 1	Frame 2		Frag size	Frame 0	Frame 1	Frame 2
21	0.00121286	0.00171822	0.00239835					20	15	15	15		20	18	18	18		20	12	12	12		20	6	6	9
22	0.00329773	0.00446568	0.00595423					21	15	15	15		21	18	18	18		21	12	12	12		21	15	9	9
23	0.00781493	0.0100943	0.0128282					22	15	15	15		22	18	18	18		22	12	12	12		22	15	6	18
24	0.0160352	0.0197099	0.0238162					23	15	15	15		23	18	18	18		23	12	12	12		23	15	18	18
25	0.0282817	0.0329953	0.0378071					24	15	15	15		24	18	18	18		24	12	12	12		24	15	15	12
26	0.042533	0.0469635	0.0508772					25	15	15	15		25	18	18	18		25	12	12	12		25	15	12	18
27	0.054057	0.0563094	0.0574825					26	15	15	15		26	18	18	18		26	12	12	12		26	15	15	18
28	0.0574825	0.0562849	0.0539397					27	15	15	15		27	18	18	18		27	12	12	12		27	15	15	18
29	0.0505685	0.0463544	0.0415259					28	15	15	15		28	18	18	18		28	18	18	18		28	15	15	18
30	0.0363351	0.0310363	0.0258635					29	15	15	15		29	18	18	18		29	18	18	18		29	15	15	18
31	0.0210141	0.0166362	0.0128237					30	15	15	15		30	18	18	18		30	18	18	18		30	15	18	18
32	0.0096178	0.00701298	0.00496752					31	15	15	15		31	18	18	18		31	18	18	18		31	15	18	18
33	0.00341517	0.00227678	0.00147042					32	15	15	15		32	18	18	18		32	18	18	18		32	15	18	18
34	0.000919014	0.000555237	0.000518435					33	15	15	15		33	18	18	18		33	18	18	18		33	18	18	18
35	0.000376734	0.000293232	0.000245945					34	15	15	15		34	18	18	18		34	18	18	18		34	18	18	18
								35	15	15	15		35	18	18	18		35	18	18	18		35	18	18	18
									Offsets from IP method					Offsets from IP method					Offsets from IP method					Offsets from IP method
								Frag size	Frame 0	Frame 1	Frame 2		Frag size	Frame 0	Frame 1	Frame 2		Frag size	Frame 0	Frame 1	Frame 2		Frag size	Frame 0	Frame 1	Frame 2
								20	15	15	15		20	18	18	18		20	12	12	12		20	6	6	9
								21	15	15	15		21	18	18	18		21	12	12	12		21	15	9	9
								22	15	15	15		22	18	18	18		22	12	12	12		22	15	6	18
								23	15	15	15		23	18	18	18		23	12	12	12		23	15	18	18
								24	15	15	15		24	18	18	18		24	12	12	12		24	15	15	12
								25	15	15	15		25	18	18	18		25	12	12	12		25	15	12	18
								26	15	15	15		26	18	18	18		26	12	12	12		26	15	15	18
								27	15	15	15		27	18	18	18		27	12	12	12		27	15	15	18
								28	15	15	15		28	18	18	18		28	18	18	18		28	15	15	18
								29	15	15	15		29	18	18	18		29	18	18	18		29	15	15	18
								30	15	15	15		30	18	18	18		30	18	18	18		30	15	18	18
								31	15	15	15		31	18	18	18		31	18	18	18		31	15	18	18
								32	15	15	15		32	18	18	18		32	18	18	18		32	15	18	18
								33	15	15	15		33	18	18	18		33	18	18	18		33	18	18	18
								34	15	15	15		34	18	18	18		34	18	18	18		34	18	18	18
								35	15	15	15		35	18	18/15	18/15		35	18	18	18		35	18	18	18/15
								Number of genes meeting filtering criteria					Number of genes meeting filtering criteria					Number of genes meeting filtering criteria					Number of genes meeting filtering criteria
								Frag size	Frame 0	Frame 1	Frame 2		Frag size	Frame 0	Frame 1	Frame 2		Frag size	Frame 0	Frame 1	Frame 2		Frag size	Frame 0	Frame 1	Frame 2
								20	47	62	74		20	47	59	75		20	48	62	76		20	48	60	76
								21	118	174	259		21	119	169	255		21	116	172	246		21	118	174	260
								22	364	499	678		22	369	499	668		22	368	500	676		22	366	511	679
								23	880	1076	1283		23	875	1063	1267		23	876	1066	1275		23	871	1056	1272
								24	1485	1745	1994		24	1498	1736	2003		24	1479	1751	1999		24	1489	1751	1995
								25	2235	2472	2657		25	2253	2463	2663		25	2237	2477	2661		25	2235	2463	2655
								26	2831	2980	3114		26	2830	2981	3122		26	2837	2982	3127		26	2824	2984	3116
								27	3214	3257	3303		27	3212	3276	3299		27	3216	3268	3300		27	3207	3275	3300
								28	3304	3265	3206		28	3297	3274	3195		28	3293	3263	3203		28	3304	3275	3201
								29	3103	2960	2795		29	3101	2956	2786		29	3113	2965	2782		29	3105	2959	2792
								30	2600	2369	2103		30	2607	2376	2097		30	2603	2381	2102		30	2597	2366	2104
								31	1817	1533	1265		31	1821	1529	1268		31	1821	1536	1270		31	1805	1518	1254
								32	1015	778	560		32	1017	782	552		32	1014	784	551		32	1013	784	564
								33	376	234	156		33	376	232	154		33	374	235	154		33	370	238	153
								34	85	58	54		34	84	60	51		34	77	58	52		34	80	60	52
								35	46	41	22		35	47	41	20		35	47	41	21		35	49	42	22
								Number of reads in each (S, F)					Number of reads in each (S, F)					Number of reads in each (S, F)					Number of reads in each (S, F)
								Frag size	Frame 0	Frame 1	Frame 2		Frag size	Frame 0	Frame 1	Frame 2		Frag size	Frame 0	Frame 1	Frame 2		Frag size	Frame 0	Frame 1	Frame 2
								20	26183	43385	61576		20	25673	42708	61147		20	25972	43701	61833		20	26132	42918	62004
								21	108101	181883	291708		21	107564	178854	290463		21	107159	180666	287271		21	107799	180890	293163
								22	451174	670761	971551		22	451635	673708	967759		22	450549	672632	971568		22	449651	675008	974108
								23	1348711	1838419	2420831		23	1348342	1835065	2417140		23	1348760	1837254	2419188		23	1349178	1831374	2419468
								24	3114530	3960545	4913497		24	3121476	3956167	4914247		24	3108819	3958729	4916240		24	3112950	3957400	4911021
								25	5964686	7091486	8223028		25	5976497	7083766	8223503		25	5973939	7092784	8232193		25	5971785	7083580	8221112
								26	9355048	10433108	11382246		26	9358639	10436026	11382054		26	9360167	10439105	11384883		26	9360318	10439004	11375337
								27	12154426	12684399	12986148		27	12160745	12682143	12973535		27	12153418	12680930	12971959		27	12154928	12693822	12973653
								28	12976440	12689074	12103518		28	12974427	12698964	12098635		28	12972907	12692685	12104879		28	12979851	12689963	12101459
								29	11300027	10286860	9122120		29	11306765	10282617	9108791		29	11312512	10290627	9113371		29	11306647	10282013	9122308
								30	7871336	6612655	5404451		30	7878129	6616906	5406592		30	7869102	6613425	5404018		30	7869284	6609191	5403149
								31	4254953	3251926	2417796		31	4258149	3251188	2415769		31	4254362	3251490	2415601		31	4248847	3248011	2412906
								32	1724424	1174734	771161		32	1724617	1175701	769470		32	1726511	1174100	769962		32	1725244	1176141	773528
								33	471015	272840	153902		33	471198	271852	153564		33	470487	273296	152520		33	468794	273033	152990
								34	72106	42628	34646		34	71869	42797	34046		34	70236	42379	34393		34	70462	43016	33951
								35	25537	17981	8652		35	25931	17896	7673		35	25423	16782	8133		35	26913	17584	8242

## Sheet: (28, 0) with variance=80
								Constant offsets of 15					Constant offsets of 18					Mixed offsets of 12 and 18					Top offsets from experimental data
									Input offsets					Input offsets					Input offsets					Input offsets
Frag size	Frame 0	Frame 1	Frame 2
20	0.00265736	0.00309602	0.00312036					Frag size	Frame 0	Frame 1	Frame 2		Frag size	Frame 0	Frame 1	Frame 2		Frag size	Frame 0	Frame 1	Frame 2		Frag size	Frame 0	Frame 1	Frame 2
21	0.00364251	0.00393946	0.00492432					20	15	15	15		20	18	18	18		20	12	12	12		20	6	6	9
22	0.00609385	0.00746497	0.00905127					21	15	15	15		21	18	18	18		21	12	12	12		21	15	9	9
23	0.0108615	0.0128981	0.0151552					22	15	15	15		22	18	18	18		22	12	12	12		22	15	6	18
24	0.0176179	0.0202606	0.0230465					23	15	15	15		23	18	18	18		23	12	12	12		23	15	18	18
25	0.0259273	0.0288441	0.0317285					24	15	15	15		24	18	18	18		24	12	12	12		24	15	15	12
26	0.0345048	0.0370926	0.0394109					25	15	15	15		25	18	18	18		25	12	12	12		25	15	12	18
27	0.0413814	0.0429333	0.0440066					26	15	15	15		26	18	18	18		26	12	12	12		26	15	15	18
28	0.0445567	0.0445567	0.0439997					27	15	15	15		27	18	18	18		27	12	12	12		27	15	15	18
29	0.0428997	0.041291	0.0392264					28	15	15	15		28	18	18	18		28	18	18	18		28	15	15	18
30	0.0367748	0.0340167	0.0310402					29	15	15	15		29	18	18	18		29	18	18	18		29	15	15	18
31	0.0279362	0.0247934	0.0216942					30	15	15	15		30	18	18	18		30	18	18	18		30	15	18	18
32	0.0187112	0.0159046	0.0133201					31	15	15	15		31	18	18	18		31	18	18	18		31	15	18	18
33	0.0109891	0.00892861	0.00714289					32	15	15	15		32	18	18	18		32	18	18	18		32	15	18	18
34	0.00562502	0.00435939	0.0036882					33	15	15	15		33	18	18	18		33	18	18	18		33	18	18	18
35	0.00332404	0.00303378	0.00252816					34	15	15	15		34	18	18	18		34	18	18	18		34	18	18	18
								35	15	15	15		35	18	18	18		35	18	18	18		35	18	18	18
									Offsets from IP method					Offsets from IP method					Offsets from IP method					Offsets from IP method
								Frag size	Frame 0	Frame 1	Frame 2		Frag size	Frame 0	Frame 1	Frame 2		Frag size	Frame 0	Frame 1	Frame 2		Frag size	Frame 0	Frame 1	Frame 2
								20	15	15	15		20	18	18	18		20	12	12	12		20	6	6	9
								21	15	15	15		21	18	18	18		21	12	12	12		21	15	9	9
								22	15	15	15		22	18	18	18		22	12	12	12		22	15	6	18
								23	15	15	15		23	18	18	18		23	12	12	12		23	15	18	18
								24	15	15	15		24	18	18	18		24	12	12	12		24	15	15	12
								25	15	15	15		25	18	18	18		25	12	12	12		25	15	12	18
								26	15	15	15		26	18	18	18		26	12	12	12		26	15	15	18
								27	15	15	15		27	18	18	18		27	12	12	12		27	15	15	18
								28	15	15	15		28	18	18	18		28	18	18	18		28	15	15	18
								29	15	15	15		29	18	18	18		29	18	18	18		29	15	15	18
								30	15	15	15		30	18	18	18		30	18	18	18		30	15	18	18
								31	15	15	15		31	18	18	18		31	18	18	18		31	15	18	18
								32	15	15	15		32	18	18	18		32	18	18	18		32	15	18	18
								33	15	15	15		33	18	18	18		33	18	18	18		33	18	18	18
								34	15	15	15		34	18	18	18		34	18	18	18		34	18	18	18
								35	15	15	15		35	18	18	18		35	18	18	18		35	18	18	18
								Number of genes meeting filtering criteria					Number of genes meeting filtering criteria					Number of genes meeting filtering criteria					Number of genes meeting filtering criteria
								Frag size	Frame 0	Frame 1	Frame 2		Frag size	Frame 0	Frame 1	Frame 2		Frag size	Frame 0	Frame 1	Frame 2		Frag size	Frame 0	Frame 1	Frame 2
								20	290	343	352		20	283	344	345		20	292	346	352		20	290	343	352
								21	405	436	555		21	402	433	560		21	406	436	551		21	405	436	555
								22	683	839	986		22	683	839	975		22	685	843	977		22	683	839	986
								23	1129	1284	1438		23	1126	1279	1433		23	1133	1275	1444		23	1129	1284	1438
								24	1604	1780	1958		24	1605	1775	1953		24	1610	1781	1953		24	1604	1780	1958
								25	2118	2293	2427		25	2122	2277	2412		25	2114	2270	2401		25	2118	2293	2427
								26	2530	2637	2718		26	2531	2632	2720		26	2538	2650	2718		26	2530	2637	2718
								27	2786	2838	2886		27	2793	2838	2889		27	2788	2827	2877		27	2786	2838	2886
								28	2890	2902	2886		28	2895	2898	2876		28	2902	2902	2866		28	2890	2902	2886
								29	2841	2782	2709		29	2848	2779	2712		29	2843	2783	2714		29	2841	2782	2709
								30	2618	2507	2366		30	2616	2506	2375		30	2618	2519	2379		30	2618	2507	2366
								31	2216	2056	1874		31	2215	2044	1862		31	2214	2045	1865		31	2216	2056	1874
								32	1684	1472	1301		32	1687	1474	1295		32	1672	1474	1291		32	1684	1472	1301
								33	1120	958	801		33	1133	963	790		33	1132	962	783		33	1120	958	801
								34	630	479	400		34	634	473	401		34	627	480	400		34	630	479	400
								35	366	329	265		35	361	330	265		35	364	331	270		35	366	329	265
								Number of reads in each (S, F)					Number of reads in each (S, F)					Number of reads in each (S, F)					Number of reads in each (S, F)
								Frag size	Frame 0	Frame 1	Frame 2		Frag size	Frame 0	Frame 1	Frame 2		Frag size	Frame 0	Frame 1	Frame 2		Frag size	Frame 0	Frame 1	Frame 2
								20	335511	413939	419336		20	333147	412760	418149		20	335811	415890	419033		20	333349	414834	418165
								21	511939	563673	758817		21	511711	562068	758540		21	510580	563858	756108		21	510481	565621	759207
								22	988536	1278243	1609456		22	987913	1280646	1603708		22	988182	1279800	1608936		22	987623	1278375	1608836
								23	1999048	2440936	2931352		23	2000004	2435225	2928528		23	1997864	2434202	2934225		23	1997536	2442165	2929345
								24	3487452	4085169	4735149		24	3479465	4085144	4736288		24	3481603	4089709	4733589		24	3485229	4088822	4741220
								25	5416295	6107341	6794115		25	5418947	6103018	6784676		25	5416672	6104568	6781754		25	5420278	6093838	6787547
								26	7450395	8049965	8615132		26	7444938	8060707	8610862		26	7450185	8071725	8616753		26	7450034	8053889	8616249
								27	9084948	9461489	9721899		27	9095527	9455503	9715418		27	9089798	9448449	9718554		27	9091985	9449935	9716119
								28	9848515	9848190	9719117		28	9844993	9844992	9715532		28	9847627	9852519	9712577		28	9852137	9851876	9717910
								29	9449081	9072556	8565800		29	9459282	9070599	8567734		29	9454425	9064610	8574985		29	9458770	9063162	8564643
								30	7983268	7327695	6623790		30	7982188	7328521	6618794		30	7982732	7335278	6626012		30	7981616	7322823	6619113
								31	5886482	5147799	4424829		31	5881006	5145340	4417125		31	5887853	5145125	4418085		31	5890276	5151551	4423323
								32	3736042	3090550	2527103		32	3735984	3097296	2526593		32	3727478	3089329	2521977		32	3729101	3093875	2529716
								33	2023035	1580533	1209010		33	2029033	1580929	1203529		33	2028156	1583309	1202202		33	2024760	1577707	1203414
								34	893799	645888	517183		34	897329	643265	518155		34	892642	646519	518480		34	896203	644808	519195
								35	455354	401650	311861		35	453230	402808	310639		35	453040	402005	312352		35	455293	399948	310552

## Sheet: (24, 0) with variance=8
								Constant offsets of 15					Constant offsets of 18					Mixed offsets of 12 and 18					Top offsets from experimental data
									Input offsets					Input offsets					Input offsets					Input offsets
Frag size	Frame 0	Frame 1	Frame 2
20	0.000397429	0.000943893	0.00212376					Frag size	Frame 0	Frame 1	Frame 2		Frag size	Frame 0	Frame 1	Frame 2		Frag size	Frame 0	Frame 1	Frame 2		Frag size	Frame 0	Frame 1	Frame 2
21	0.00451299	0.00902598	0.0169237					20	15	15	15		20	18	18	18		20	12	12	12		20	6	6	9
22	0.0296165	0.0481268	0.0721902					21	15	15	15		21	18	18	18		21	12	12	12		21	15	9	9
23	0.0992615	0.124077	0.139587					22	15	15	15		22	18	18	18		22	12	12	12		22	15	6	18
24	0.139587	0.122138	0.0916037					23	15	15	15		23	18	18	18		23	12	12	12		23	15	18	18
25	0.0572523	0.0286261	0.0107348					24	15	15	15		24	18	18	18		24	12	12	12		24	15	15	12
26	0.0026837	0.000335463	0.000252939					25	15	15	15		25	18	18	18		25	12	12	12		25	15	12	18
27	0	0	0					26	15	15	15		26	18	18	18		26	12	12	12		26	15	15	18
28	0	0	0					27	15	15	15		27	18	18	18		27	12	12	12		27	15	15	18
29	0	0	0					28	15	15	15		28	18	18	18		28	18	18	18		28	15	15	18
30	0	0	0					29	15	15	15		29	18	18	18		29	18	18	18		29	15	15	18
31	0	0	0					30	15	15	15		30	18	18	18		30	18	18	18		30	15	18	18
32	0	0	0					31	15	15	15		31	18	18	18		31	18	18	18		31	15	18	18
33	0	0	0					32	15	15	15		32	18	18	18		32	18	18	18		32	15	18	18
34	0	0	0					33	15	15	15		33	18	18	18		33	18	18	18		33	18	18	18
35	0	0	0					34	15	15	15		34	18	18	18		34	18	18	18		34	18	18	18
								35	15	15	15		35	18	18	18		35	18	18	18		35	18	18	18
									Offsets from IP method					Offsets from IP method					Offsets from IP method					Offsets from IP method
								Frag size	Frame 0	Frame 1	Frame 2		Frag size	Frame 0	Frame 1	Frame 2		Frag size	Frame 0	Frame 1	Frame 2		Frag size	Frame 0	Frame 1	Frame 2
								20	15	15	15		20	18	18	18		20	12	12	12		20	6	6	9
								21	15	15	15		21	18	18	18		21	12	12	12		21	15	9	9
								22	15	15	15		22	18	18	18		22	12	12	12		22	15	6	18
								23	15	15	15		23	18	18	18		23	12	12	12		23	15	18	18
								24	15	15	15		24	18	18	18		24	12	12	12		24	15	15	12
								25	15	15	15		25	18	18	18		25	12	12	12		25	15	12	18
								26	15	15	15		26	18	18	18		26	12	12	12		26	15	15	18
								27					27					27					27
								28					28					28					28
								29					29					29					29
								30					30					30					30
								31					31					31					31
								32					32					32					32
								33					33					33					33
								34					34					34					34
								35					35					35					35
								Number of genes meeting filtering criteria					Number of genes meeting filtering criteria					Number of genes meeting filtering criteria					Number of genes meeting filtering criteria
								Frag size	Frame 0	Frame 1	Frame 2		Frag size	Frame 0	Frame 1	Frame 2		Frag size	Frame 0	Frame 1	Frame 2		Frag size	Frame 0	Frame 1	Frame 2
								20	48	89	224		20	48	92	218		20	49	89	227		20	49	90	221
								21	502	982	1578		21	500	971	1564		21	504	977	1562		21	511	973	1578
								22	2323	3028	3615		22	2319	3025	3626		22	2316	3023	3620		22	2312	3028	3615
								23	3980	4193	4305		23	3968	4194	4301		23	3984	4197	4305		23	3975	4190	4302
								24	4293	4174	3888		24	4307	4174	3888		24	4298	4169	3891		24	4305	4179	3887
								25	3283	2268	1120		25	3295	2256	1120		25	3292	2268	1124		25	3294	2252	1122
								26	290	46	36		26	294	44	34		26	290	43	37		26	286	44	35
								27	0	0	0		27	0	0	0		27	0	0	0		27	0	0	0
								28	0	0	0		28	0	0	0		28	0	0	0		28	0	0	0
								29	0	0	0		29	0	0	0		29	0	0	0		29	0	0	0
								30	0	0	0		30	0	0	0		30	0	0	0		30	0	0	0
								31	0	0	0		31	0	0	0		31	0	0	0		31	0	0	0
								32	0	0	0		32	0	0	0		32	0	0	0		32	0	0	0
								33	0	0	0		33	0	0	0		33	0	0	0		33	0	0	0
								34	0	0	0		34	0	0	0		34	0	0	0		34	0	0	0
								35	0	0	0		35	0	0	0		35	0	0	0		35	0	0	0
								Number of reads in each (S, F)					Number of reads in each (S, F)					Number of reads in each (S, F)					Number of reads in each (S, F)
								Frag size	Frame 0	Frame 1	Frame 2		Frag size	Frame 0	Frame 1	Frame 2		Frag size	Frame 0	Frame 1	Frame 2		Frag size	Frame 0	Frame 1	Frame 2
								20	26306	76790	248769		20	26087	77000	246949		20	26259	76959	247354		20	25847	75727	246375
								21	676631	1604089	3333896		21	675688	1602197	3328489		21	677208	1604424	3324189		21	679586	1598852	3334104
								22	6284375	10711444	16511776		22	6285488	10708399	16512436		22	6289284	10702792	16508662		22	6284599	10710611	16507215
								23	22967855	28875878	32559967		23	22971763	28882476	32562373		23	22982474	28867899	32566116		23	22962858	28867193	32565282
								24	32556738	28410778	21143470		24	32560659	28415067	21143614		24	32561956	28413651	21144879		24	32562392	28421108	21147719
								25	12911571	6058416	1974651		25	12914980	6044485	1972319		25	12911696	6053485	1976523		25	12918964	6050768	1972911
								26	338780	21157	13723		26	340203	21022	13489		26	338343	20150	13972		26	338170	20988	13670
								27	0	0	0		27	0	0	0		27	0	0	0		27	0	0	0
								28	0	0	0		28	0	0	0		28	0	0	0		28	0	0	0
								29	0	0	0		29	0	0	0		29	0	0	0		29	0	0	0
								30	0	0	0		30	0	0	0		30	0	0	0		30	0	0	0
								31	0	0	0		31	0	0	0		31	0	0	0		31	0	0	0
								32	0	0	0		32	0	0	0		32	0	0	0		32	0	0	0
								33	0	0	0		33	0	0	0		33	0	0	0		33	0	0	0
								34	0	0	0		34	0	0	0		34	0	0	0		34	0	0	0
								35	0	0	0		35	0	0	0		35	0	0	0		35	0	0	0

## Sheet: (32, 0) with variance=8
								Constant offsets of 15					Constant offsets of 18					Mixed offsets of 12 and 18					Top offsets from experimental data
									Input offsets					Input offsets					Input offsets					Input offsets
Frag size	Frame 0	Frame 1	Frame 2
20	3.77891e-18	2.03117e-17	1.06636e-16					Frag size	Frame 0	Frame 1	Frame 2		Frag size	Frame 0	Frame 1	Frame 2		Frag size	Frame 0	Frame 1	Frame 2		Frag size	Frame 0	Frame 1	Frame 2
21	5.46511e-16	2.73255e-15	1.33212e-14					20	15	15	15		20	18	18	18		20	12	12	12		20	6	6	9
22	6.32757e-14	2.9265e-13	1.31692e-12					21	15	15	15		21	18	18	18		21	12	12	12		21	15	9	9
23	5.76155e-12	2.44866e-11	1.01007e-10					22	15	15	15		22	18	18	18		22	12	12	12		22	15	6	18
24	4.04028e-10	1.56561e-09	5.87104e-09					23	15	15	15		23	18	18	18		23	12	12	12		23	15	18	18
25	2.12825e-08	7.44888e-08	2.514e-07					24	15	15	15		24	18	18	18		24	12	12	12		24	15	15	12
26	8.17049e-07	2.55328e-06	7.65984e-06					25	15	15	15		25	18	18	18		25	12	12	12		25	15	12	18
27	2.2022e-05	6.05606e-05	0.000158971					26	15	15	15		26	18	18	18		26	12	12	12		26	15	15	18
28	0.000397429	0.000943893	0.00212376					27	15	15	15		27	18	18	18		27	12	12	12		27	15	15	18
29	0.00451299	0.00902598	0.0169237					28	15	15	15		28	18	18	18		28	18	18	18		28	15	15	18
30	0.0296165	0.0481268	0.0721902					29	15	15	15		29	18	18	18		29	18	18	18		29	15	15	18
31	0.0992615	0.124077	0.139587					30	15	15	15		30	18	18	18		30	18	18	18		30	15	18	18
32	0.139587	0.122138	0.0916037					31	15	15	15		31	18	18	18		31	18	18	18		31	15	18	18
33	0.0572523	0.0286261	0.0107348					32	15	15	15		32	18	18	18		32	18	18	18		32	15	18	18
34	0.0026837	0.000335463	0					33	15	15	15		33	18	18	18		33	18	18	18		33	18	18	18
35	0	0	0					34	15	15	15		34	18	18	18		34	18	18	18		34	18	18	18
								35	15	15	15		35	18	18	18		35	18	18	18		35	18	18	18
									Offsets from IP method					Offsets from IP method					Offsets from IP method					Offsets from IP method
								Frag size	Frame 0	Frame 1	Frame 2		Frag size	Frame 0	Frame 1	Frame 2		Frag size	Frame 0	Frame 1	Frame 2		Frag size	Frame 0	Frame 1	Frame 2
								20					20					20					20
								21					21					21					21
								22					22					22					22
								23					23					23					23
								24					24					24					24
								25					25					25					25
								26					26					26					26
								27			15		27			18/15		27			12/9		27			18
								28	15	15	15		28	18	18	18		28	18	18	18		28	15	15	18
								29	15	15	15		29	18	18	18		29	18	18	18		29	15	15	18
								30	15	15	15		30	18	18	18		30	18	18	18		30	15	18	18
								31	15	15	15		31	18	18	18		31	18	18	18		31	15	18	18
								32	15	15	15		32	18	18	18		32	18	18	18		32	15	18	18
								33	15	15	15		33	18	18	18		33	18	18	18		33	18	18	18
								34	15	15/12			34	18	18			34	18	18			34	18	18
								35					35					35					35
								Number of genes meeting filtering criteria					Number of genes meeting filtering criteria					Number of genes meeting filtering criteria					Number of genes meeting filtering criteria
								Frag size	Frame 0	Frame 1	Frame 2		Frag size	Frame 0	Frame 1	Frame 2		Frag size	Frame 0	Frame 1	Frame 2		Frag size	Frame 0	Frame 1	Frame 2
								20	0	0	0		20	0	0	0		20	0	0	0		20	0	0	0
								21	0	0	0		21	0	0	0		21	0	0	0		21	0	0	0
								22	0	0	0		22	0	0	0		22	0	0	0		22	0	0	0
								23	0	0	0		23	0	0	0		23	0	0	0		23	0	0	0
								24	0	0	0		24	0	0	0		24	0	0	0		24	0	0	0
								25	0	0	0		25	0	0	0		25	0	0	0		25	0	0	0
								26	0	0	0		26	0	0	0		26	0	0	0		26	0	0	0
								27	0	2	12		27	0	1	14		27	0	1	11		27	0	1	10
								28	48	83	219		28	47	88	218		28	47	83	212		28	42	80	204
								29	505	970	1550		29	500	961	1564		29	497	977	1549		29	475	947	1512
								30	2307	3021	3609		30	2305	3014	3616		30	2293	3010	3597		30	2239	2942	3514
								31	3963	4187	4295		31	3980	4185	4292		31	3962	4185	4292		31	3869	4085	4192
								32	4297	4178	3892		32	4301	4181	3881		32	4298	4178	3891		32	4187	4064	3787
								33	3288	2237	1103		33	3292	2243	1110		33	3294	2242	1107		33	3213	2195	1086
								34	284	45	0		34	291	43	0		34	285	45	0		34	270	39	0
								35	0	0	0		35	0	0	0		35	0	0	0		35	0	0	0
								Number of reads in each (S, F)					Number of reads in each (S, F)					Number of reads in each (S, F)					Number of reads in each (S, F)
								Frag size	Frame 0	Frame 1	Frame 2		Frag size	Frame 0	Frame 1	Frame 2		Frag size	Frame 0	Frame 1	Frame 2		Frag size	Frame 0	Frame 1	Frame 2
								20	0	0	0		20	0	0	0		20	0	0	0		20	0	0	0
								21	0	0	0		21	0	0	0		21	0	0	0		21	0	0	0
								22	0	0	0		22	0	0	0		22	0	0	0		22	0	0	0
								23	0	0	0		23	0	0	0		23	0	0	0		23	0	0	0
								24	0	0	0		24	0	0	0		24	0	0	0		24	0	0	0
								25	0	0	0		25	0	0	0		25	0	0	0		25	0	0	0
								26	0	0	0		26	0	0	0		26	0	0	0		26	0	0	0
								27	0	548	5112		27	0	379	5315		27	0	157	5006		27	0	169	4159
								28	25920	75385	245636		28	25428	76484	245080		28	25615	74838	244616		28	22289	67112	219827
								29	676610	1601983	3324470		29	675182	1597601	3328308		29	676460	1601565	3320353		29	617118	1485626	3095370
								30	6280766	10714626	16503062		30	6278869	10703693	16514811		30	6276103	10703241	16495097		30	5866815	10018741	15462987
								31	22967586	28872800	32552706		31	22970891	28863970	32556771		31	22964113	28872523	32542690		31	21522629	27067954	30524980
								32	32559705	28406810	21150374		32	32554117	28420942	21151459		32	32556858	28416202	21156858		32	30529442	26622102	19818201
								33	12912869	6042016	1965439		33	12920169	6045779	1970699		33	12921354	6043849	1970801		33	12102191	5640912	1828467
								34	336527	21205	0		34	339413	20708	0		34	338697	21179	0		34	306185	18358	0
								35	0	0	0		35	0	0	0		35	0	0	0		35	0	0	0
